# Supplementary material for: Causal effects of non-alcoholic fatty liver disease on osteoporosis: a Mendelian randomization study
Source: Front Endocrinol (Lausanne). 2023 Dec 12;14:1283739. doi: 10.3389/fendo.2023.1283739 (PMC10749958; doi:10.3389/fendo.2023.1283739)
Supplement: Supplementary file 1 [file DataSheet_1.zip]

Archive with 5 entries (5 files):
- Data Sheet 1.CSV
- Data Sheet 2.CSV
- Data Sheet 3.CSV
- Supplementary Material 4.DOCX
- Supplementary Material 5.DOCX
