# Supplementary material for: Causal effects of non-alcoholic fatty liver disease on osteoporosis: a Mendelian randomization study
Source: Front Endocrinol (Lausanne). 2023 Dec 12;14:1283739. doi: 10.3389/fendo.2023.1283739 (PMC10749958; doi:10.3389/fendo.2023.1283739)
Supplement: Supplementary file 1 [file DataSheet_1.zip › Data Sheet 1.CSV]

	SNP	effect_allele.exposure	other_allele.exposure	effect_allele.outcome	other_allele.outcome	beta.exposure	beta.outcome	eaf.exposure	eaf.outcome	remove	palindromic	ambiguous	id.outcome	se.outcome	pval.outcome	outcome	mr_keep.outcome	pval_origin.outcome	data_source.outcome	pval.exposure	se.exposure	exposure	mr_keep.exposure	pval_origin.exposure	id.exposure	data_source.exposure	action	mr_keep
1	rs10787429	C	T	C	T	-0.0603897	-0.000369355	0.727416	0.725479	FALSE	FALSE	FALSE	hMLdMz	0.000294442	0.209999857	outcome	TRUE	reported	textfile	2.80E-12	0.0086436	exposure	TRUE	reported	eA6gRN	textfile	2	TRUE
2	rs112875651	A	G	A	G	-0.051381	-2.58E-05	0.394576	0.39105	FALSE	FALSE	FALSE	hMLdMz	0.000272129	0.919999942	outcome	TRUE	reported	textfile	9.30E-11	0.00793123	exposure	TRUE	reported	eA6gRN	textfile	2	TRUE
3	rs12459686	A	C	A	C	-0.0466273	-0.000153348	0.405853	0.407311	FALSE	FALSE	FALSE	hMLdMz	0.00026856	0.570000189	outcome	TRUE	reported	textfile	2.70E-09	0.00784026	exposure	TRUE	reported	eA6gRN	textfile	2	TRUE
4	rs12484530	A	G	A	G	0.0904841	-0.000353722	0.084499	0.085044	FALSE	FALSE	FALSE	hMLdMz	0.00047085	0.450000504	outcome	TRUE	reported	textfile	5.70E-11	0.0138141	exposure	TRUE	reported	eA6gRN	textfile	2	TRUE
5	rs139052	A	C	A	C	0.0861863	0.00010391	0.746682	0.750979	FALSE	FALSE	FALSE	hMLdMz	0.000306446	0.730000235	outcome	TRUE	reported	textfile	3.20E-22	0.00889194	exposure	TRUE	reported	eA6gRN	textfile	2	TRUE
6	rs147996165	T	C	T	C	0.108847	0.00047895	0.062156	0.062293	FALSE	FALSE	FALSE	hMLdMz	0.000546087	0.380000353	outcome	TRUE	reported	textfile	9.20E-12	0.0159631	exposure	TRUE	reported	eA6gRN	textfile	2	TRUE
7	rs2642438	G	A	G	A	0.0544951	-6.19E-06	0.7043	0.702652	FALSE	FALSE	FALSE	hMLdMz	0.000286777	0.98000001	outcome	TRUE	reported	textfile	9.60E-11	0.00841918	exposure	TRUE	reported	eA6gRN	textfile	2	TRUE
8	rs429358	C	T	C	T	-0.123029	-0.000157671	0.152548	0.154145	FALSE	FALSE	FALSE	hMLdMz	0.000363279	0.660000098	outcome	TRUE	reported	textfile	1.00E-30	0.010679	exposure	TRUE	reported	eA6gRN	textfile	2	TRUE
9	rs4665985	C	A	C	A	0.049457	0.000771983	0.270167	0.273294	FALSE	FALSE	FALSE	hMLdMz	0.00029727	0.009400046	outcome	TRUE	reported	textfile	1.50E-08	0.00873937	exposure	TRUE	reported	eA6gRN	textfile	2	TRUE
10	rs55714539	C	A	C	A	0.0454887	8.32E-05	0.340246	0.343564	FALSE	FALSE	FALSE	hMLdMz	0.000278077	0.760000713	outcome	TRUE	reported	textfile	2.40E-08	0.00815187	exposure	TRUE	reported	eA6gRN	textfile	2	TRUE
11	rs5764058	G	A	G	A	0.0735683	4.55E-05	0.755071	0.757488	FALSE	FALSE	FALSE	hMLdMz	0.000314619	0.889999986	outcome	TRUE	reported	textfile	9.90E-16	0.00916391	exposure	TRUE	reported	eA6gRN	textfile	2	TRUE
12	rs58542926	T	C	T	C	0.333425	0.00104873	0.075455	0.074649	FALSE	FALSE	FALSE	hMLdMz	0.000499283	0.035999793	outcome	TRUE	reported	textfile	2.50E-116	0.0145425	exposure	TRUE	reported	eA6gRN	textfile	2	TRUE
13	rs7029757	A	G	A	G	-0.0765917	0.000322409	0.096424	0.09463	FALSE	FALSE	FALSE	hMLdMz	0.000450895	0.470000154	outcome	TRUE	reported	textfile	4.80E-09	0.0130831	exposure	TRUE	reported	eA6gRN	textfile	2	TRUE
14	rs7247433	A	C	A	C	0.0465086	0.00034138	0.403704	0.406506	FALSE	FALSE	FALSE	hMLdMz	0.000284009	0.230000087	outcome	TRUE	reported	textfile	2.50E-08	0.00834631	exposure	TRUE	reported	eA6gRN	textfile	2	TRUE
15	rs7253645	G	A	G	A	0.0486122	0.000142913	0.474777	0.478053	FALSE	FALSE	FALSE	hMLdMz	0.000263027	0.589999984	outcome	TRUE	reported	textfile	3.00E-10	0.00771807	exposure	TRUE	reported	eA6gRN	textfile	2	TRUE
16	rs738409	G	C	G	C	0.229457	0.000687716	0.213803	0.216793	FALSE	TRUE	FALSE	hMLdMz	0.000317776	0.029999913	outcome	TRUE	reported	textfile	1.50E-133	0.00932981	exposure	TRUE	reported	eA6gRN	textfile	2	TRUE
17	rs7689584	G	T	G	T	-0.052944	-0.000523308	0.253933	0.255022	FALSE	FALSE	FALSE	hMLdMz	0.000300885	0.081999273	outcome	TRUE	reported	textfile	1.90E-09	0.00881597	exposure	TRUE	reported	eA6gRN	textfile	2	TRUE
18	rs8137707	T	C	T	C	0.0749151	-0.000126688	0.127231	0.127782	FALSE	FALSE	FALSE	hMLdMz	0.000395284	0.749999545	outcome	TRUE	reported	textfile	9.30E-11	0.0115639	exposure	TRUE	reported	eA6gRN	textfile	2	TRUE
