# Supplementary material for: Causal effects of non-alcoholic fatty liver disease on osteoporosis: a Mendelian randomization study
Source: Front Endocrinol (Lausanne). 2023 Dec 12;14:1283739. doi: 10.3389/fendo.2023.1283739 (PMC10749958; doi:10.3389/fendo.2023.1283739)
Supplement: Supplementary file 1 [file DataSheet_1.zip › Data Sheet 2.CSV]

	SNP	effect_allele.exposure	other_allele.exposure	effect_allele.outcome	other_allele.outcome	beta.exposure	beta.outcome	eaf.exposure	eaf.outcome	remove	palindromic	ambiguous	id.outcome	se.outcome	pval.outcome	outcome	mr_keep.outcome	pval_origin.outcome	data_source.outcome	se.exposure	pval.exposure	exposure	mr_keep.exposure	pval_origin.exposure	id.exposure	data_source.exposure	action	mr_keep
1	rs10201587	G	A	G	A	-0.044	-0.000140844	0.477	0.510591	FALSE	FALSE	FALSE	I5mUKu	0.000262128	0.589999984	outcome	TRUE	reported	textfile	0.006	4.18E-12	exposure	TRUE	reported	OV6ijD	textfile	2	TRUE
2	rs10433937	G	T	G	T	-0.081	-0.000171656	0.255	0.280418	FALSE	FALSE	FALSE	I5mUKu	0.00029306	0.559999965	outcome	TRUE	reported	textfile	0.008	5.28E-26	exposure	TRUE	reported	OV6ijD	textfile	2	TRUE
3	rs1047891	A	C	A	C	0.037	0.000195791	0.325	0.31577	FALSE	FALSE	FALSE	I5mUKu	0.000281963	0.48999991	outcome	TRUE	reported	textfile	0.007	2.76E-08	exposure	TRUE	reported	OV6ijD	textfile	2	TRUE
4	rs10774625	A	G	A	G	0.039	0.000576739	0.465	0.496195	FALSE	FALSE	FALSE	I5mUKu	0.000262035	0.028000127	outcome	TRUE	reported	textfile	0.007	9.75E-09	exposure	TRUE	reported	OV6ijD	textfile	2	TRUE
5	rs10883451	C	T	C	T	-0.152	4.11E-05	0.437	0.496552	FALSE	FALSE	FALSE	I5mUKu	0.00026194	0.880000056	outcome	TRUE	reported	textfile	0.007	2.65E-112	exposure	TRUE	reported	OV6ijD	textfile	2	TRUE
6	rs11601507	A	C	A	C	0.099	0.000392371	0.072	0.069473	FALSE	FALSE	FALSE	I5mUKu	0.000509356	0.440000328	outcome	TRUE	reported	textfile	0.013	1.53E-14	exposure	TRUE	reported	OV6ijD	textfile	2	TRUE
7	rs11621792	T	C	T	C	0.042	-0.000415792	0.415	0.452722	FALSE	FALSE	FALSE	I5mUKu	0.000265264	0.119999932	outcome	TRUE	reported	textfile	0.007	5.48E-10	exposure	TRUE	reported	OV6ijD	textfile	2	TRUE
8	rs11668950	A	G	A	G	0.046	-4.28E-05	0.258	0.269939	FALSE	FALSE	FALSE	I5mUKu	0.000295772	0.880000056	outcome	TRUE	reported	textfile	0.007	2.22E-10	exposure	TRUE	reported	OV6ijD	textfile	2	TRUE
9	rs11683367	C	T	C	T	-0.057	-8.23E-05	0.402	0.394477	FALSE	FALSE	FALSE	I5mUKu	0.000268572	0.760000713	outcome	TRUE	reported	textfile	0.007	6.38E-18	exposure	TRUE	reported	OV6ijD	textfile	2	TRUE
10	rs11683409	G	C	G	C	0.044	0.000132482	0.41	0.378545	FALSE	TRUE	FALSE	I5mUKu	0.000271427	0.630000654	outcome	TRUE	reported	textfile	0.007	9.19E-12	exposure	TRUE	reported	OV6ijD	textfile	2	TRUE
11	rs12149380	G	C	G	C	0.048	0.00015986	0.228	0.241917	FALSE	TRUE	FALSE	I5mUKu	0.000306883	0.599999654	outcome	TRUE	reported	textfile	0.008	2.25E-09	exposure	TRUE	reported	OV6ijD	textfile	2	TRUE
12	rs12500824	A	G	A	G	0.047	-0.000147316	0.391	0.354064	FALSE	FALSE	FALSE	I5mUKu	0.000274084	0.589999984	outcome	TRUE	reported	textfile	0.007	7.92E-13	exposure	TRUE	reported	OV6ijD	textfile	2	TRUE
13	rs132665	G	A	G	A	-0.066	-0.000552638	0.145	0.15874	FALSE	FALSE	FALSE	I5mUKu	0.000360287	0.129999895	outcome	TRUE	reported	textfile	0.01	1.18E-11	exposure	TRUE	reported	OV6ijD	textfile	2	TRUE
14	rs1337101	T	G	T	G	-0.052	0.000123749	0.297	0.316813	FALSE	FALSE	FALSE	I5mUKu	0.000281821	0.660000098	outcome	TRUE	reported	textfile	0.007	1.98E-12	exposure	TRUE	reported	OV6ijD	textfile	2	TRUE
15	rs13389219	T	C	T	C	-0.053	0.000199283	0.432	0.392402	FALSE	FALSE	FALSE	I5mUKu	0.000268473	0.460000178	outcome	TRUE	reported	textfile	0.007	8.20E-16	exposure	TRUE	reported	OV6ijD	textfile	2	TRUE
16	rs148337160	C	T	C	T	0.088	0.000155998	0.063	0.067747	FALSE	FALSE	FALSE	I5mUKu	0.000523033	0.770000487	outcome	TRUE	reported	textfile	0.013	2.89E-11	exposure	TRUE	reported	OV6ijD	textfile	2	TRUE
17	rs1547014	T	C	T	C	-0.064	-0.000198733	0.342	0.324727	FALSE	FALSE	FALSE	I5mUKu	0.000279813	0.479999738	outcome	TRUE	reported	textfile	0.007	1.57E-21	exposure	TRUE	reported	OV6ijD	textfile	2	TRUE
18	rs1626329	T	C	T	C	0.05	0.000397592	0.388	0.396511	FALSE	FALSE	FALSE	I5mUKu	0.000268131	0.139999988	outcome	TRUE	reported	textfile	0.007	2.61E-14	exposure	TRUE	reported	OV6ijD	textfile	2	TRUE
19	rs1658943	T	C	T	C	-0.049	0.000129373	0.158	0.149068	FALSE	FALSE	FALSE	I5mUKu	0.000369237	0.730000235	outcome	TRUE	reported	textfile	0.009	3.54E-08	exposure	TRUE	reported	OV6ijD	textfile	2	TRUE
20	rs17036160	T	C	T	C	-0.068	0.000890412	0.115	0.117453	FALSE	FALSE	FALSE	I5mUKu	0.000408316	0.029000134	outcome	TRUE	reported	textfile	0.011	3.39E-10	exposure	TRUE	reported	OV6ijD	textfile	2	TRUE
21	rs174535	C	T	C	T	-0.064	-0.00046358	0.336	0.350213	FALSE	FALSE	FALSE	I5mUKu	0.000275054	0.09200046	outcome	TRUE	reported	textfile	0.007	1.59E-20	exposure	TRUE	reported	OV6ijD	textfile	2	TRUE
22	rs17598226	G	C	G	C	-0.042	-0.000527477	0.261	0.255082	FALSE	TRUE	FALSE	I5mUKu	0.000300815	0.080000002	outcome	TRUE	reported	textfile	0.007	5.61E-09	exposure	TRUE	reported	OV6ijD	textfile	2	TRUE
23	rs2296285	A	T	A	T	0.039	-0.000224112	0.335	0.325569	FALSE	TRUE	FALSE	I5mUKu	0.000280707	0.419999719	outcome	TRUE	reported	textfile	0.007	1.76E-08	exposure	TRUE	reported	OV6ijD	textfile	2	TRUE
24	rs2642438	A	G	A	G	-0.075	6.19E-06	0.274	0.297348	FALSE	FALSE	FALSE	I5mUKu	0.000286777	0.98000001	outcome	TRUE	reported	textfile	0.007	6.65E-24	exposure	TRUE	reported	OV6ijD	textfile	2	TRUE
25	rs2727324	C	G	C	G	0.038	-2.92E-05	0.368	0.325839	FALSE	TRUE	FALSE	I5mUKu	0.000279612	0.919999942	outcome	TRUE	reported	textfile	0.007	1.24E-08	exposure	TRUE	reported	OV6ijD	textfile	2	TRUE
26	rs2737217	A	G	A	G	0.044	-0.00026356	0.392	0.437204	FALSE	FALSE	FALSE	I5mUKu	0.000265987	0.320000016	outcome	TRUE	reported	textfile	0.007	3.92E-10	exposure	TRUE	reported	OV6ijD	textfile	2	TRUE
27	rs2943652	C	T	C	T	-0.062	-3.81E-05	0.353	0.354288	FALSE	FALSE	FALSE	I5mUKu	0.000274052	0.889999986	outcome	TRUE	reported	textfile	0.007	1.04E-19	exposure	TRUE	reported	OV6ijD	textfile	2	TRUE
28	rs2980888	T	C	T	C	0.13	0.000193637	0.286	0.302236	FALSE	FALSE	FALSE	I5mUKu	0.000285627	0.499999995	outcome	TRUE	reported	textfile	0.007	4.21E-72	exposure	TRUE	reported	OV6ijD	textfile	2	TRUE
29	rs340009	A	C	A	C	0.043	-0.000227739	0.399	0.394748	FALSE	FALSE	FALSE	I5mUKu	0.000268449	0.400000008	outcome	TRUE	reported	textfile	0.007	3.65E-11	exposure	TRUE	reported	OV6ijD	textfile	2	TRUE
30	rs34123446	G	A	G	A	-0.043	-0.000193654	0.444	0.475672	FALSE	FALSE	FALSE	I5mUKu	0.000262824	0.460000178	outcome	TRUE	reported	textfile	0.007	2.82E-11	exposure	TRUE	reported	OV6ijD	textfile	2	TRUE
31	rs35199395	G	C	G	C	-0.039	0.000106844	0.411	0.309423	FALSE	TRUE	FALSE	I5mUKu	0.000283148	0.70999943	outcome	TRUE	reported	textfile	0.007	2.79E-08	exposure	TRUE	reported	OV6ijD	textfile	2	TRUE
32	rs36086195	C	T	C	T	-0.043	-0.000634223	0.475	0.421408	FALSE	FALSE	FALSE	I5mUKu	0.000265635	0.017000042	outcome	TRUE	reported	textfile	0.007	4.50E-10	exposure	TRUE	reported	OV6ijD	textfile	2	TRUE
33	rs3810367	G	T	G	T	0.037	0.000203898	0.374	0.374443	FALSE	FALSE	FALSE	I5mUKu	0.000271207	0.450000504	outcome	TRUE	reported	textfile	0.007	3.77E-08	exposure	TRUE	reported	OV6ijD	textfile	2	TRUE
34	rs3852142	T	A	T	A	-0.072	0.000599075	0.077	0.067357	FALSE	TRUE	FALSE	I5mUKu	0.000523587	0.249999995	outcome	TRUE	reported	textfile	0.013	1.90E-08	exposure	TRUE	reported	OV6ijD	textfile	2	TRUE
35	rs3935942	A	C	A	C	0.055	2.15E-05	0.384	0.427711	FALSE	FALSE	FALSE	I5mUKu	0.000265152	0.9400001	outcome	TRUE	reported	textfile	0.007	2.72E-15	exposure	TRUE	reported	OV6ijD	textfile	2	TRUE
36	rs4484649	C	A	C	A	0.045	-0.000739011	0.419	0.395481	FALSE	FALSE	FALSE	I5mUKu	0.00026937	0.006100002	outcome	TRUE	reported	textfile	0.007	1.38E-11	exposure	TRUE	reported	OV6ijD	textfile	2	TRUE
37	rs4683438	T	G	T	G	-0.047	-0.000139341	0.338	0.333839	FALSE	FALSE	FALSE	I5mUKu	0.000278347	0.620000443	outcome	TRUE	reported	textfile	0.007	4.73E-12	exposure	TRUE	reported	OV6ijD	textfile	2	TRUE
38	rs4711750	A	T	A	T	0.037	0.000599129	0.465	0.49984	FALSE	TRUE	TRUE	I5mUKu	0.000262137	0.021999864	outcome	TRUE	reported	textfile	0.007	4.79E-08	exposure	TRUE	reported	OV6ijD	textfile	2	FALSE
39	rs4734654	G	A	G	A	-0.044	0.000275096	0.342	0.37113	FALSE	FALSE	FALSE	I5mUKu	0.000271953	0.310000219	outcome	TRUE	reported	textfile	0.007	1.55E-10	exposure	TRUE	reported	OV6ijD	textfile	2	TRUE
40	rs4782568	G	C	G	C	-0.064	0.000202191	0.42	0.450736	FALSE	TRUE	TRUE	I5mUKu	0.000265103	0.450000504	outcome	TRUE	reported	textfile	0.007	8.82E-21	exposure	TRUE	reported	OV6ijD	textfile	2	FALSE
41	rs4805033	G	A	G	A	-0.037	-0.000658565	0.439	0.469469	FALSE	FALSE	FALSE	I5mUKu	0.000262999	0.011999966	outcome	TRUE	reported	textfile	0.007	3.06E-08	exposure	TRUE	reported	OV6ijD	textfile	2	TRUE
42	rs4841132	A	G	A	G	0.123	-0.00049841	0.106	0.091234	FALSE	FALSE	FALSE	I5mUKu	0.000456989	0.27999998	outcome	TRUE	reported	textfile	0.011	6.62E-32	exposure	TRUE	reported	OV6ijD	textfile	2	TRUE
43	rs4918722	C	T	C	T	0.077	0.000367323	0.277	0.2756	FALSE	FALSE	FALSE	I5mUKu	0.000293588	0.209999857	outcome	TRUE	reported	textfile	0.008	1.75E-23	exposure	TRUE	reported	OV6ijD	textfile	2	TRUE
44	rs5117	C	T	C	T	-0.072	-8.79E-05	0.231	0.234253	FALSE	FALSE	FALSE	I5mUKu	0.000310634	0.780000714	outcome	TRUE	reported	textfile	0.008	2.21E-20	exposure	TRUE	reported	OV6ijD	textfile	2	TRUE
45	rs56094641	G	A	G	A	0.042	-0.00084719	0.377	0.404633	FALSE	FALSE	FALSE	I5mUKu	0.000267186	0.001499996	outcome	TRUE	reported	textfile	0.007	1.36E-09	exposure	TRUE	reported	OV6ijD	textfile	2	TRUE
46	rs56175344	G	C	G	C	-0.128	-7.17E-05	0.124	0.116417	FALSE	TRUE	FALSE	I5mUKu	0.000409201	0.860000097	outcome	TRUE	reported	textfile	0.01	4.60E-40	exposure	TRUE	reported	OV6ijD	textfile	2	TRUE
47	rs58542926	T	C	T	C	0.209	0.00104873	0.07	0.074649	FALSE	FALSE	FALSE	I5mUKu	0.000499283	0.035999793	outcome	TRUE	reported	textfile	0.013	6.54E-62	exposure	TRUE	reported	OV6ijD	textfile	2	TRUE
48	rs6059896	C	T	C	T	0.047	-0.000439119	0.485	0.494565	FALSE	FALSE	FALSE	I5mUKu	0.000262364	0.094000465	outcome	TRUE	reported	textfile	0.006	1.80E-13	exposure	TRUE	reported	OV6ijD	textfile	2	TRUE
49	rs6541349	C	T	C	T	0.049	6.23E-05	0.268	0.165418	FALSE	FALSE	FALSE	I5mUKu	0.000353435	0.860000097	outcome	TRUE	reported	textfile	0.008	1.76E-09	exposure	TRUE	reported	OV6ijD	textfile	2	TRUE
50	rs6543007	T	C	T	C	0.036	0.000502573	0.431	0.395648	FALSE	FALSE	FALSE	I5mUKu	0.000269168	0.061999759	outcome	TRUE	reported	textfile	0.007	5.00E-08	exposure	TRUE	reported	OV6ijD	textfile	2	TRUE
51	rs6734238	G	A	G	A	-0.057	-0.000416071	0.407	0.402954	FALSE	FALSE	FALSE	I5mUKu	0.000267007	0.119999932	outcome	TRUE	reported	textfile	0.006	4.94E-19	exposure	TRUE	reported	OV6ijD	textfile	2	TRUE
52	rs687621	G	A	G	A	0.043	-0.000356121	0.354	0.320097	FALSE	FALSE	FALSE	I5mUKu	0.000281201	0.209999857	outcome	TRUE	reported	textfile	0.007	7.91E-11	exposure	TRUE	reported	OV6ijD	textfile	2	TRUE
53	rs7041363	G	C	G	C	-0.13	7.29E-05	0.459	0.488256	FALSE	TRUE	TRUE	I5mUKu	0.000263901	0.780000714	outcome	TRUE	reported	textfile	0.007	1.02E-81	exposure	TRUE	reported	OV6ijD	textfile	2	FALSE
54	rs7168849	G	A	G	A	-0.064	0.000267552	0.235	0.093624	FALSE	FALSE	FALSE	I5mUKu	0.00045709	0.559999965	outcome	TRUE	reported	textfile	0.009	1.67E-11	exposure	TRUE	reported	OV6ijD	textfile	2	TRUE
55	rs738408	T	C	T	C	0.267	0.000682344	0.239	0.216804	FALSE	FALSE	FALSE	I5mUKu	0.000317819	0.032000002	outcome	TRUE	reported	textfile	0.008	1.00E-200	exposure	TRUE	reported	OV6ijD	textfile	2	TRUE
56	rs7599	A	G	A	G	0.046	5.54E-05	0.388	0.368809	FALSE	FALSE	FALSE	I5mUKu	0.000271507	0.840000027	outcome	TRUE	reported	textfile	0.007	1.05E-12	exposure	TRUE	reported	OV6ijD	textfile	2	TRUE
57	rs7653249	C	G	C	G	-0.076	6.98E-05	0.229	0.249787	FALSE	TRUE	FALSE	I5mUKu	0.000303344	0.82000009	outcome	TRUE	reported	textfile	0.008	3.51E-22	exposure	TRUE	reported	OV6ijD	textfile	2	TRUE
58	rs799165	A	T	A	T	0.06	-0.000452959	0.125	0.129169	FALSE	TRUE	FALSE	I5mUKu	0.00039218	0.249999995	outcome	TRUE	reported	textfile	0.01	1.32E-09	exposure	TRUE	reported	OV6ijD	textfile	2	TRUE
59	rs8082024	C	T	C	T	0.042	4.68E-05	0.322	0.203566	FALSE	FALSE	FALSE	I5mUKu	0.00032619	0.889999986	outcome	TRUE	reported	textfile	0.007	2.32E-08	exposure	TRUE	reported	OV6ijD	textfile	2	TRUE
60	rs8108722	T	C	T	C	0.044	0.000404987	0.22	0.193495	FALSE	FALSE	FALSE	I5mUKu	0.000333028	0.220000162	outcome	TRUE	reported	textfile	0.008	2.25E-08	exposure	TRUE	reported	OV6ijD	textfile	2	TRUE
61	rs848559	T	A	T	A	-0.055	0.000483632	0.141	0.149626	FALSE	TRUE	FALSE	I5mUKu	0.000371277	0.190000175	outcome	TRUE	reported	textfile	0.01	1.58E-08	exposure	TRUE	reported	OV6ijD	textfile	2	TRUE
62	rs934295	A	T	A	T	0.058	-8.49E-05	0.36	0.298392	FALSE	TRUE	FALSE	I5mUKu	0.000286941	0.770000487	outcome	TRUE	reported	textfile	0.007	2.93E-16	exposure	TRUE	reported	OV6ijD	textfile	2	TRUE
63	rs9668670	T	A	T	A	-0.054	-0.000430988	0.346	0.341256	FALSE	TRUE	FALSE	I5mUKu	0.000276853	0.119999932	outcome	TRUE	reported	textfile	0.007	2.89E-15	exposure	TRUE	reported	OV6ijD	textfile	2	TRUE
