# Supplementary material for: Causal effects of non-alcoholic fatty liver disease on osteoporosis: a Mendelian randomization study
Source: Front Endocrinol (Lausanne). 2023 Dec 12;14:1283739. doi: 10.3389/fendo.2023.1283739 (PMC10749958; doi:10.3389/fendo.2023.1283739)
Supplement: Supplementary file 1 [file DataSheet_1.zip › Data Sheet 3.CSV]

	SNP	effect_allele.exposure	other_allele.exposure	effect_allele.outcome	other_allele.outcome	beta.exposure	beta.outcome	eaf.exposure	eaf.outcome	remove	palindromic	ambiguous	id.outcome	se.outcome	pval.outcome	mr_keep.outcome	data_source.outcome	se.exposure	pval.exposure	mr_keep.exposure	id.exposure	data_source.exposure	action	mr_keep
1	rs10433937	G	T	G	T	-0.219	-0.000171656	0.259	0.280418	FALSE	FALSE	FALSE	hMLdMz	0.00029306	0.559999965	TRUE	textfile	0.029	1.99E-14	TRUE	eA6gRN	textfile	2	TRUE
2	rs10883451	C	T	C	T	-0.125	4.11E-05	0.463	0.496552	FALSE	FALSE	FALSE	hMLdMz	0.00026194	0.880000056	TRUE	textfile	0.024	1.34E-07	TRUE	eA6gRN	textfile	2	TRUE
3	rs11601507	A	C	A	C	0.109	0.000392371	0.073	0.069473	FALSE	FALSE	FALSE	hMLdMz	0.000509356	0.440000328	TRUE	textfile	0.051	0.0315	TRUE	eA6gRN	textfile	2	TRUE
4	rs11621792	T	C	T	C	0.057	-0.000415792	0.441	0.452722	FALSE	FALSE	FALSE	hMLdMz	0.000265264	0.119999932	TRUE	textfile	0.026	0.0291	TRUE	eA6gRN	textfile	2	TRUE
5	rs11668950	A	G	A	G	0.106	-4.28E-05	0.269	0.269939	FALSE	FALSE	FALSE	hMLdMz	0.000295772	0.880000056	TRUE	textfile	0.026	4.07E-05	TRUE	eA6gRN	textfile	2	TRUE
6	rs132665	G	A	G	A	-0.092	-0.000552638	0.145	0.15874	FALSE	FALSE	FALSE	hMLdMz	0.000360287	0.129999895	TRUE	textfile	0.04	0.0217	TRUE	eA6gRN	textfile	2	TRUE
7	rs1337101	T	G	T	G	-0.055	0.000123749	0.317	0.316813	FALSE	FALSE	FALSE	hMLdMz	0.000281821	0.660000098	TRUE	textfile	0.027	0.0441	TRUE	eA6gRN	textfile	2	TRUE
8	rs13389219	T	C	T	C	-0.095	0.000199283	0.383	0.392402	FALSE	FALSE	FALSE	hMLdMz	0.000268473	0.460000178	TRUE	textfile	0.023	3.86E-05	TRUE	eA6gRN	textfile	2	TRUE
9	rs17036160	T	C	T	C	-0.082	0.000890412	0.117	0.117453	FALSE	FALSE	FALSE	hMLdMz	0.000408316	0.029000134	TRUE	textfile	0.036	0.0251	TRUE	eA6gRN	textfile	2	TRUE
10	rs17598226	G	C	G	C	-0.112	-0.000527477	0.253	0.255082	FALSE	TRUE	FALSE	hMLdMz	0.000300815	0.080000002	TRUE	textfile	0.026	1.45E-05	TRUE	eA6gRN	textfile	2	TRUE
11	rs2642438	A	G	A	G	-0.18	6.19E-06	0.278	0.297348	FALSE	FALSE	FALSE	hMLdMz	0.000286777	0.98000001	TRUE	textfile	0.027	1.50E-11	TRUE	eA6gRN	textfile	2	TRUE
12	rs2943652	C	T	C	T	-0.062	-3.81E-05	0.349	0.354288	FALSE	FALSE	FALSE	hMLdMz	0.000274052	0.889999986	TRUE	textfile	0.023	0.00603	TRUE	eA6gRN	textfile	2	TRUE
13	rs2980888	T	C	T	C	0.178	0.000193637	0.312	0.302236	FALSE	FALSE	FALSE	hMLdMz	0.000285627	0.499999995	TRUE	textfile	0.025	2.42E-12	TRUE	eA6gRN	textfile	2	TRUE
14	rs36086195	C	T	C	T	-0.067	-0.000634223	0.425	0.421408	FALSE	FALSE	FALSE	hMLdMz	0.000265635	0.017000042	TRUE	textfile	0.023	0.0037	TRUE	eA6gRN	textfile	2	TRUE
15	rs3935942	A	C	A	C	0.054	2.15E-05	0.416	0.427711	FALSE	FALSE	FALSE	hMLdMz	0.000265152	0.9400001	TRUE	textfile	0.022	0.0149	TRUE	eA6gRN	textfile	2	TRUE
16	rs4683438	T	G	T	G	-0.07	-0.000139341	0.321	0.333839	FALSE	FALSE	FALSE	hMLdMz	0.000278347	0.620000443	TRUE	textfile	0.026	0.00718	TRUE	eA6gRN	textfile	2	TRUE
17	rs4711750	A	T	A	T	0.056	-0.000599129	0.504	0.50016	FALSE	TRUE	TRUE	hMLdMz	0.000262137	0.021999864	TRUE	textfile	0.025	0.0276	TRUE	eA6gRN	textfile	2	FALSE
18	rs4734654	G	A	G	A	-0.08	0.000275096	0.354	0.37113	FALSE	FALSE	FALSE	hMLdMz	0.000271953	0.310000219	TRUE	textfile	0.024	0.00112	TRUE	eA6gRN	textfile	2	TRUE
19	rs4918722	C	T	C	T	0.127	0.000367323	0.299	0.2756	FALSE	FALSE	FALSE	hMLdMz	0.000293588	0.209999857	TRUE	textfile	0.025	4.18E-07	TRUE	eA6gRN	textfile	2	TRUE
20	rs5117	C	T	C	T	-0.155	-8.79E-05	0.216	0.234253	FALSE	FALSE	FALSE	hMLdMz	0.000310634	0.780000714	TRUE	textfile	0.029	1.05E-07	TRUE	eA6gRN	textfile	2	TRUE
21	rs56094641	G	A	G	A	0.089	-0.00084719	0.417	0.404633	FALSE	FALSE	FALSE	hMLdMz	0.000267186	0.001499996	TRUE	textfile	0.024	0.000239	TRUE	eA6gRN	textfile	2	TRUE
22	rs58542926	T	C	T	C	0.532	0.00104873	0.081	0.074649	FALSE	FALSE	FALSE	hMLdMz	0.000499283	0.035999793	TRUE	textfile	0.042	8.23E-37	TRUE	eA6gRN	textfile	2	TRUE
23	rs6734238	G	A	G	A	-0.105	-0.000416071	0.391	0.402954	FALSE	FALSE	FALSE	hMLdMz	0.000267007	0.119999932	TRUE	textfile	0.025	2.28E-05	TRUE	eA6gRN	textfile	2	TRUE
24	rs7041363	G	C	G	C	-0.062	7.29E-05	0.481	0.488256	FALSE	TRUE	TRUE	hMLdMz	0.000263901	0.780000714	TRUE	textfile	0.023	0.00669	TRUE	eA6gRN	textfile	2	FALSE
25	rs738408	T	C	T	C	0.686	0.000682344	0.292	0.216804	FALSE	FALSE	FALSE	hMLdMz	0.000317819	0.032000002	TRUE	textfile	0.025	9.96E-161	TRUE	eA6gRN	textfile	2	TRUE
26	rs8082024	C	T	C	T	0.052	4.68E-05	0.227	0.203566	FALSE	FALSE	FALSE	hMLdMz	0.00032619	0.889999986	TRUE	textfile	0.026	0.0441	TRUE	eA6gRN	textfile	2	TRUE
27	rs848559	T	A	T	A	-0.113	0.000483632	0.144	0.149626	FALSE	TRUE	FALSE	hMLdMz	0.000371277	0.190000175	TRUE	textfile	0.036	0.00149	TRUE	eA6gRN	textfile	2	TRUE
28	rs9668670	T	A	T	A	-0.066	-0.000430988	0.331	0.341256	FALSE	TRUE	FALSE	hMLdMz	0.000276853	0.119999932	TRUE	textfile	0.024	0.00668	TRUE	eA6gRN	textfile	2	TRUE
